# Supplementary material for: Sex-Dependent Wheel Running Effects on High Fat Diet Preference, Metabolic Outcomes, and Performance on the Barnes Maze in Rats
Source: Nutrients. 2020 Sep 5;12(9):2721. doi: 10.3390/nu12092721 (PMC7551623; doi:10.3390/nu12092721)
Supplement: Supplementary file 1 [file nutrients-12-02721-s001.zip]

Archive with 2 entries (2 files):
- Suppl video/Serial search probe trial.asf
- Suppl video/Serial search training trial.asf
